# Supplementary material for: Prognostic Value of SUVmax Measured by Pretreatment Fluorine-18 Fluorodeoxyglucose Positron Emission Tomography/Computed Tomography in Patients with Ewing Sarcoma
Source: PLoS One. 2016 Apr 21;11(4):e0153281. doi: 10.1371/journal.pone.0153281 (PMC4839768; doi:10.1371/journal.pone.0153281)
Supplement: S1 File — (XLSX) [file pone.0153281.s001.xlsx]

## Sheet: Sheet1
sex	sexc	age	age20	age145	age24	age21	age23	staging_PET	death date	survival_time	death	suv	suv58	initial_mets	primary_site	sitec	size	size8	size635	L_M_stage	L_M_stagec	ajcc_stage	ajccc	ajcc2
M	1	18	0	1	0	0	0	2009-12-22	2012-11-27	1071	0	6.7	1	1	pelvic bone	2	6.9	0	1	M	1	IV	4	1
M	1	13	0	0	0	0	0	2009-07-10	2012-11-27	1236	0	3	0	0	femur	1	3.6	0	0	L	0	IIA	1	0
F	0	18	0	1	0	0	0	2008-02-05	2012-11-27	1757	0	3.1	0	0	thigh	3	7.8	0	1	L	0	IIA	1	0
F	0	24	1	1	0	1	1	2011-02-15	2012-11-27	651	0	2.9	0	0	tibia	1	3	0	0	L	0	IIA	1	0
M	1	14	0	0	0	0	0	2006-09-28	2008-07-15	656	1	12.2	1	1	mandible	2	3.1	0	0	M	1	IV	4	1
M	1	18	0	1	0	0	0	2009-11-26	2012-11-27	1097	0	3.2	0	0	thigh	3	24	1	0	L	0	IIB	2	0
M	1	13	0	0	0	0	0	2008-11-13	2010-01-28	441	1	9.1	1	0	pelvic bone	2	11.3	1	1	L	0	IIB	2	0
M	1	31	1	1	1	1	1	2009-05-12	2012-11-27	1295	0	3.1	0	0	femur	1	7.5	0	1	L	0	IIA	1	0
F	0	10	0	0	0	0	0	2009-09-25	2011-06-07	620	1	8.7	1	1	lung	3	11.5	1	1	M	1	IV	4	1
M	1	27	1	1	1	1	1	2006-12-19	2009-02-14	788	1	3.6	0	1	chest wall	3	2.6	0	0	M	1	IV	4	1
M	1	15	0	1	0	0	0	2007-02-10	2008-01-05	329	1	15	1	1	scapula	2	11	1	0	M	1	IV	4	1
F	0	26	1	1	1	1	1	2007-10-25	2008-11-01	373	1	9.4	1	1	lung	3	10.8	1	1	M	1	IV	4	1
F	0	40	1	1	1	1	1	2010-11-15	2012-07-25	618	1	12.8	1	0	thigh	3	10.1	1	1	L	0	IIA	1	0
M	1	10	0	0	0	0	0	2008-08-26	2012-11-27	1554	0	7.4	1	0	pelvic bone	2	14.1	1	1	L	0	IIB	2	0
F	0	43	1	1	1	1	1	2006-06-23	2008-03-11	627	1	18.1	1	0	bowel	3	10	1	1	L	0	IIB	2	0
M	1	23	1	1	0	1	0	2009-08-05	2012-02-23	932	1	9.2	1	0	spine	2	2.9	0	0	L	0	IIA	1	0
M	1	19	0	1	0	0	0	2010-01-14	2012-11-27	1048	0	11.7	1	1	tibia	1	4.6	0	0	M	1	IV	4	1
F	0	16	0	1	0	0	0	2010-02-05	2012-11-27	1026	0	4.3	0	0	arm	3	7.6	0	1	L	0	IIA	1	0
M	1	6	0	0	0	0	0	2011-02-14	2012-11-27	652	0	4.4	0	0	femur	1	4.5	0	0	L	0	IIA	1	0
F	0	3	0	0	0	0	0	2009-10-06	2011-11-01	756	1	6	1	1	thigh	3	5.2	0	0	M	1	IV	4	1
F	0	9	0	0	0	0	0	2008-04-19	2012-11-27	1683	0	5.9	1	0	femur	1	4.4	0	0	L	0	IIA	1	0
M	1	13	0	0	0	0	0	2007-05-17	2012-11-27	2021	0	3.8	0	0	humerus	1	3.2	0	0	L	0	IIA	1	0
M	1	12	0	0	0	0	0	2008-05-08	2012-11-27	1664	0	4.6	0	0	scapula	2	9.9	1	1	L	0	IIB	2	0
F	0	14	0	0	0	0	0	2005-12-06	2012-11-27	2548	0	2.4	0	0	humerus	1	5.2	0	0	L	0	IIA	1	0
F	0	20	0	1	0	0	0	2007-02-21	2012-11-27	2106	0	7.6	1	0	tibia	1	6.5	0	1	L	0	IIA	1	0
F	0	6	0	0	0	0	0	2008-03-14	2012-11-27	1719	0	3.4	0	1	shoulder	3	9.1	1	1	M	1	IV	4	1
F	0	8	0	0	0	0	0	2008-11-27	2010-06-21	571	1	5.9	1	1	femur	1	5.8	0	0	M	1	IV	4	1
F	0	5	0	0	0	0	0	2007-06-23	2012-11-27	1984	0	2.5	0	0	femur	1	3.2	0	0	L	0	IIA	1	0
M	1	13	0	0	0	0	0	2011-04-18	2012-11-27	589	0	5.7	0	0	femur	1	7.4	0	1	L	0	IIA	1	0
M	1	6	0	0	0	0	0	2009-12-24	2012-11-27	1069	0	3.2	0	0	femur	1	5.6	0	0	L	0	IIA	1	0
M	1	9	0	0	0	0	0	2005-10-21	2012-11-27	2594	0	2	0	0	arm	3	6.2	0	0	L	0	IIA	1	0
F	0	36	1	1	1	1	1	2007-07-30	2008-02-03	188	1	6.2	1	1	pelvic bone	2	7.3	0	1	M	1	IV	4	1
M	1	23	1	1	0	1	0	2010-03-30	2012-11-27	973	0	5.4	0	1	thigh	3	4	0	0	M	1	IV	4	1
M	1	21	1	1	0	0	0	2012-04-20	2012-11-27	221	0	7.5	1	0	tibia	1	5.9	0	0	L	0	IIA	1	0
